# Supplementary material for: Elucidating the role of intrinsic adenosine A1 receptors in acute alcoholism using human-induced pluripotent stem cell-derived hepatocytes
Source: Biosci Rep. 2024 Mar 21;44(3):BSR20231682. doi: 10.1042/BSR20231682 (PMC10958140; doi:10.1042/BSR20231682)
Supplement: Supplementary Table S1 [file BSR-2023-1682_supp1.xlsx]

## Sheet: Sheet1
ENSEMBL	SYMBOL	GENENAME
ENSG00000118523	CCN2	cellular communication network factor 2
ENSG00000137193	PIM1	Pim-1 proto-oncogene, serine/threonine kinase
ENSG00000084110	HAL	histidine ammonia-lyase
ENSG00000186198	SLC51B	solute carrier family 51 beta subunit
ENSG00000163884	KLF15	Kruppel like factor 15
ENSG00000059804	SLC2A3	solute carrier family 2 member 3
ENSG00000165507	DEPP1	DEPP1 autophagy regulator
ENSG00000136286	MYO1G	myosin IG
ENSG00000206190	ATP10A	ATPase phospholipid transporting 10A (putative)
ENSG00000064300	NGFR	nerve growth factor receptor
ENSG00000131746	TNS4	tensin 4
ENSG00000113721	PDGFRB	platelet derived growth factor receptor beta
ENSG00000266709	MGC12916	uncharacterized protein MGC12916
ENSG00000146674	IGFBP3	insulin like growth factor binding protein 3
ENSG00000198814	GK	glycerol kinase
ENSG00000185262	UBALD2	UBA like domain containing 2
ENSG00000106003	LFNG	LFNG O-fucosylpeptide 3-beta-N-acetylglucosaminyltransferase
ENSG00000169604	ANTXR1	ANTXR cell adhesion molecule 1
ENSG00000019186	CYP24A1	cytochrome P450 family 24 subfamily A member 1
ENSG00000127663	KDM4B	lysine demethylase 4B
ENSG00000234199	LINC01191	long intergenic non-protein coding RNA 1191
ENSG00000088992	TESC	tescalcin
ENSG00000177984	LCN15	lipocalin 15
ENSG00000006016	CRLF1	cytokine receptor like factor 1
ENSG00000249853	HS3ST5	heparan sulfate-glucosamine 3-sulfotransferase 5
ENSG00000158296	SLC13A3	solute carrier family 13 member 3
ENSG00000101162	TUBB1	tubulin beta 1 class VI
ENSG00000115009	CCL20	C-C motif chemokine ligand 20
ENSG00000117394	SLC2A1	solute carrier family 2 member 1
ENSG00000175832	ETV4	ETS variant 4
ENSG00000110777	POU2AF1	POU class 2 homeobox associating factor 1
ENSG00000090382	LYZ	lysozyme
ENSG00000176907	TCIM	transcriptional and immune response regulator
ENSG00000074211	PPP2R2C	protein phosphatase 2 regulatory subunit Bgamma
ENSG00000236279	CLEC2L	C-type lectin domain family 2 member L
ENSG00000164683	HEY1	hes related family bHLH transcription factor with YRPW motif 1
ENSG00000113083	LOX	lysyl oxidase
ENSG00000244405	ETV5	ETS variant 5
ENSG00000128645	HOXD1	homeobox D1
ENSG00000268104	SLC6A14	solute carrier family 6 member 14
ENSG00000160963	COL26A1	collagen type XXVI alpha 1 chain
ENSG00000079385	CEACAM1	carcinoembryonic antigen related cell adhesion molecule 1
ENSG00000103187	COTL1	coactosin like F-actin binding protein 1
ENSG00000103546	SLC6A2	solute carrier family 6 member 2
ENSG00000135917	SLC19A3	solute carrier family 19 member 3
ENSG00000224189	HAGLR	HOXD antisense growth-associated long non-coding RNA
ENSG00000114698	PLSCR4	phospholipid scramblase 4
ENSG00000139679	LPAR6	lysophosphatidic acid receptor 6
ENSG00000114268	PFKFB4	6-phosphofructo-2-kinase/fructose-2,6-biphosphatase 4
ENSG00000151012	SLC7A11	solute carrier family 7 member 11
ENSG00000162998	FRZB	frizzled related protein
ENSG00000159399	HK2	hexokinase 2
ENSG00000106366	SERPINE1	serpin family E member 1
ENSG00000185338	SOCS1	suppressor of cytokine signaling 1
ENSG00000061656	SPAG4	sperm associated antigen 4
ENSG00000146678	IGFBP1	insulin like growth factor binding protein 1
ENSG00000168386	FILIP1L	filamin A interacting protein 1 like
ENSG00000131910	NR0B2	nuclear receptor subfamily 0 group B member 2
ENSG00000104419	NDRG1	N-myc downstream regulated 1
ENSG00000072422	RHOBTB1	Rho related BTB domain containing 1
ENSG00000196296	ATP2A1	ATPase sarcoplasmic/endoplasmic reticulum Ca2+ transporting 1
ENSG00000215440	NPEPL1	aminopeptidase like 1
ENSG00000117480	FAAH	fatty acid amide hydrolase
ENSG00000175265	GOLGA8A	golgin A8 family member A
ENSG00000006025	OSBPL7	oxysterol binding protein like 7
ENSG00000160781	PAQR6	progestin and adipoQ receptor family member 6
ENSG00000266714	MYO15B	myosin XVB
ENSG00000223756	TSSC2	tumor suppressing subtransferable candidate 2 pseudogene
ENSG00000114270	COL7A1	collagen type VII alpha 1 chain
ENSG00000090539	CHRD	chordin
ENSG00000169750	RAC3	Rac family small GTPase 3
ENSG00000225756	DBH-AS1	DBH antisense RNA 1
ENSG00000188818	ZDHHC11	zinc finger DHHC-type containing 11
ENSG00000123454	DBH	dopamine beta-hydroxylase
ENSG00000254995	STX16-NPEPL1	STX16-NPEPL1 readthrough (NMD candidate)
ENSG00000145536	ADAMTS16	ADAM metallopeptidase with thrombospondin type 1 motif 16
ENSG00000250067	YJEFN3	YjeF N-terminal domain containing 3
ENSG00000213903	LTB4R	leukotriene B4 receptor
ENSG00000146094	DOK3	docking protein 3
ENSG00000159618	ADGRG5	adhesion G protein-coupled receptor G5
ENSG00000169026	SLC49A3	solute carrier family 49 member 3
ENSG00000187758	ADH1A	alcohol dehydrogenase 1A (class I), alpha polypeptide
ENSG00000131187	F12	coagulation factor XII
ENSG00000109758	HGFAC	HGF activator
ENSG00000197599	CCDC154	coiled-coil domain containing 154
ENSG00000054598	FOXC1	forkhead box C1
ENSG00000184925	LCN12	lipocalin 12
ENSG00000130649	CYP2E1	cytochrome P450 family 2 subfamily E member 1
ENSG00000148702	HABP2	hyaluronan binding protein 2
ENSG00000225968	ELFN1	extracellular leucine rich repeat and fibronectin type III domain containing 1
ENSG00000137204	SLC22A7	solute carrier family 22 member 7
ENSG00000167910	CYP7A1	cytochrome P450 family 7 subfamily A member 1
ENSG00000132016	C19orf57	chromosome 19 open reading frame 57
ENSG00000168010	ATG16L2	autophagy related 16 like 2
ENSG00000162572	SCNN1D	sodium channel epithelial 1 delta subunit
ENSG00000185101	ANO9	anoctamin 9
ENSG00000183971	NPW	neuropeptide W
ENSG00000233392	LOC200772	uncharacterized LOC200772
ENSG00000118257	NRP2	neuropilin 2
ENSG00000183747	ACSM2A	acyl-CoA synthetase medium chain family member 2A
ENSG00000039068	CDH1	cadherin 1
ENSG00000198915	RASGEF1A	RasGEF domain family member 1A
ENSG00000240053	LY6G5B	lymphocyte antigen 6 family member G5B
ENSG00000167371	PRRT2	proline rich transmembrane protein 2
ENSG00000157992	KRTCAP3	keratinocyte associated protein 3
ENSG00000004777	ARHGAP33	Rho GTPase activating protein 33
ENSG00000055957	ITIH1	inter-alpha-trypsin inhibitor heavy chain 1
ENSG00000060566	CREB3L3	cAMP responsive element binding protein 3 like 3
ENSG00000118514	ALDH8A1	aldehyde dehydrogenase 8 family member A1
ENSG00000161031	PGLYRP2	peptidoglycan recognition protein 2
ENSG00000215375	MYL5	myosin light chain 5
ENSG00000084636	COL16A1	collagen type XVI alpha 1 chain
ENSG00000205639	MFSD2B	major facilitator superfamily domain containing 2B
ENSG00000174353	TRIM74	tripartite motif containing 74
ENSG00000008226	DLEC1	DLEC1 cilia and flagella associated protein
ENSG00000163082	SGPP2	sphingosine-1-phosphate phosphatase 2
ENSG00000228727	SAPCD1	suppressor APC domain containing 1
ENSG00000213759	UGT2B11	UDP glucuronosyltransferase family 2 member B11
ENSG00000111834	RSPH4A	radial spoke head component 4A
ENSG00000188779	SKOR1	SKI family transcriptional corepressor 1
ENSG00000172382	PRSS27	serine protease 27
ENSG00000167608	TMC4	transmembrane channel like 4
ENSG00000160716	CHRNB2	cholinergic receptor nicotinic beta 2 subunit
ENSG00000278771	RN7SL3	RNA component of signal recognition particle 7SL3
ENSG00000196604	POTEF	POTE ankyrin domain family member F
ENSG00000108602	ALDH3A1	aldehyde dehydrogenase 3 family member A1
ENSG00000099365	STX1B	syntaxin 1B
ENSG00000070388	FGF22	fibroblast growth factor 22
ENSG00000262484	CCER2	coiled-coil glutamate rich protein 2
ENSG00000148082	SHC3	SHC adaptor protein 3
ENSG00000102878	HSF4	heat shock transcription factor 4
ENSG00000078814	MYH7B	myosin heavy chain 7B
ENSG00000159958	TNFRSF13C	TNF receptor superfamily member 13C
ENSG00000101200	AVP	arginine vasopressin
ENSG00000166750	SLFN5	schlafen family member 5
ENSG00000123094	RASSF8	Ras association domain family member 8
ENSG00000014914	MTMR11	myotubularin related protein 11
ENSG00000251562	MALAT1	metastasis associated lung adenocarcinoma transcript 1
ENSG00000182389	CACNB4	calcium voltage-gated channel auxiliary subunit beta 4
ENSG00000059915	PSD	pleckstrin and Sec7 domain containing
ENSG00000113369	ARRDC3	arrestin domain containing 3
ENSG00000091622	PITPNM3	PITPNM family member 3
ENSG00000152503	TRIM36	tripartite motif containing 36
ENSG00000170049	KCNAB3	potassium voltage-gated channel subfamily A regulatory beta subunit 3
ENSG00000224660	SH3BP5-AS1	SH3BP5 antisense RNA 1
ENSG00000165272	AQP3	aquaporin 3 (Gill blood group)
ENSG00000167972	ABCA3	ATP binding cassette subfamily A member 3
ENSG00000166819	PLIN1	perilipin 1
ENSG00000108465	CDK5RAP3	CDK5 regulatory subunit associated protein 3
ENSG00000215252	GOLGA8B	golgin A8 family member B
ENSG00000197124	ZNF682	zinc finger protein 682
ENSG00000163017	ACTG2	actin gamma 2, smooth muscle
ENSG00000026036	RTEL1-TNFRSF6B	RTEL1-TNFRSF6B readthrough (NMD candidate)
ENSG00000110628	SLC22A18	solute carrier family 22 member 18
ENSG00000230487	PSMG3-AS1	PSMG3 antisense RNA 1 (head to head)
ENSG00000225872	LINC01529	long intergenic non-protein coding RNA 1529
ENSG00000114841	DNAH1	dynein axonemal heavy chain 1
ENSG00000145198	VWA5B2	von Willebrand factor A domain containing 5B2
ENSG00000162004	CCDC78	coiled-coil domain containing 78
ENSG00000188385	JAKMIP3	Janus kinase and microtubule interacting protein 3
ENSG00000204323	SMIM5	small integral membrane protein 5
ENSG00000100156	SLC16A8	solute carrier family 16 member 8
ENSG00000168209	DDIT4	DNA damage inducible transcript 4
ENSG00000271816	BMS1P4	BMS1 pseudogene 4
ENSG00000179477	ALOX12B	arachidonate 12-lipoxygenase, 12R type
ENSG00000145040	UCN2	urocortin 2
